# Supplementary material for: Electrophysiological evaluation of incidental superior vena cava isolation following pulsed field ablation: a case report
Source: Eur Heart J Case Rep. 2026 Jan 23;10(2):ytag027. doi: 10.1093/ehjcr/ytag027 (PMC12903455; doi:10.1093/ehjcr/ytag027)
Supplement: ytag027_Supplementary_Data [file ytag027_supplementary_data.zip]

Archive with 3 entries (3 files):
- Supplemental figure 1.pdf
- Supplemental figure 2.pdf
- Supplemental figure 3.pdf
